# Supplementary material for: Serum Starvation Accelerates Intracellular Metabolism in Endothelial Cells
Source: Int J Mol Sci. 2023 Jan 7;24(2):1189. doi: 10.3390/ijms24021189 (PMC9863832; doi:10.3390/ijms24021189)
Supplement: Supplementary file 1 [file ijms-24-01189-s001.zip]

Archive with 1 entries (1 files):
- ijms-2054323-supplementary.pdf
